# Supplementary material for: fMRI Acoustic Noise Enhances Parasympathetic Activity in Humans
Source: Brain Sci. 2021 Oct 27;11(11):1416. doi: 10.3390/brainsci11111416 (PMC8615429; doi:10.3390/brainsci11111416)
Supplement: Supplementary file 1 [file brainsci-11-01416-s001.zip]

Archive with 1 entries (1 files):
- brainsci-1408969-supplementary.pdf
